# Supplementary material for: The genomic architecture and association genetics of adaptive characters using a candidate SNP approach in boreal black spruce
Source: BMC Genomics. 2013 Jun 1;14:368. doi: 10.1186/1471-2164-14-368 (PMC3674900; doi:10.1186/1471-2164-14-368)
Supplement: Additional 2: Table S2 — List of genes and primer pairs used for DNA pool sequencing of bulk segregant samples. [file 1471-2164-14-368-S2.xls]

## Sheet: ESM
UnigeneID in ForestTreeDB	GCAT identifier *	Gene family	Foward primer (5'-3')	Reverse primer (5'-3')
1	GQ03115_E16	WD40	CCACCCACTTCAGCACTCTA	GCTGGCATCCATTATATCCAA
2	GQ0072_O04	KNOTTED1-like homeobox (KNOX) protein	TGAAGCTGATGCCATGAAAG	AGAGCACCCAGCTGATTTTC
3	GQ03701_C15	Heat shock protein	TCAACCCTCCCGAATCTATG	AAGGTAGTGGTGTCGGATCG
4	GQ0203_O19	Receptor-like kinase	CGGAAAAATTGGCAGAAATG	ACAGCTTCGGAGTGGTTTTG
5	GQ03111_E02	PHD	CCTCAATGTCCGTGTTTATCC	TGAATGGCTCACAGATGACAA
6	GQ03802_H23	AUX/IAA	TGTACCTGCTGGAAGCTGTG	GCTGCAATTAAGCACGACAG
7	GQ03505_O03	AP2/EREBP	CTAGCCCTCCTGCCTTCTG	GGTTGGGCACTTTTGACACT
8	GQ03814_O23	AUX/IAA	AACCTAAGAGAGTCGTGCTCAA	GGATGCTTGTAGGCGATGTT
9	GQ0257_M15	WD40	TGGATGGGATAAGCGAAAGT	TTGCAGCTGGATTTGAATTG
10	GQ03601_M03	Argonaute	TGCAATTTGAAGGCATCCTA	GCCATCCCACAGAATTTGAC
11	GQ0069_F04	AS2/LOB	CAGAGGTGCATTTGAAGCAG	CCCAATCTCCGTCTGTTGAT
12	GQ03003_N13	Auxin Response Factor	TTGTTATGCTTTCCCATAGGTT	TGAGGGTGATCTGATGCTTG
13	GQ03231_M08	MYB	AACAGGAGAAACCACGCATC	AGCTACTCAATTCGCTGCAT
14	WS0087_G17	Nodule-inception proteins	CCGAGAGGATTGGAGGATCT	GACCCACCTACCATCACTGC
15	GQ03317_P14	KNOTTED1-like homeobox (KNOX) protein	TGACTTCCTTGGAGGTCGAT	GCTGTGTCTCCATTTTGTTCAG
16	GQ0065_E22	Homeodomain Leucine Zipper	TCAGTGATCCAAGCGACAAG	CATTCACTGCTAGGTCAATCG
17	GQ03006_G13	zf-C2H2	GCTGAAGACATGATTAGGGTTG	ACATGCACATCCTCGTGTTG
18	GQ02013_H10	Late Embryogenesis Abundant protein	TCTCAAAACAACGAGAGGGC	GGACGATTGCTTTGCTCATC
19	GQ0256_H05	High mobility group	GGAACTACCCGAGGCATACA	GGAAAACCGAGTATGAAGAACA
20	GQ0255_H19	AUX/IAA	CAGCAACAACATCCATCACC	ATGCAACCAAAGGTCATTGC
21	GQ02822_N14	MADS-box transcritption factor	CAGATGTAGCCCTCGTCGTT	TTCCCTGATCGAATTTGTTTG
22	GQ03118_J01	Receptor-like kinase	GCAAAATCCGCCATCCTTAC	GATCTGGGACTGGCATTGAT
23	GQ0044_C22	GRAS	AGTCGGAGATCCCTCAAGGT	TCCACACCAGTAATGCGAAC
24	GQ03313_I17	zf-C3HC4	TGCATCACAAAGGCACATAGA	TGCTGCCTGAAATGAAACTG
25	GQ0067_P07	Tubby (TUB) & Tubby-like proteins (TLP)	AACACTGCAACTGCTCATGC	GACATGCCACAAGCACAGAT
26	GQ03102_D15	AP2/EREBP	GTTTCGTGTCCTGCGGAGT	CGACTCTTTCTGGGATCTCG
27	GQ03703_A16	zf-C3HC4	GACCCTGTAATCCCAAACCA	GATTGCGTTTTCACCCACTT
28	GQ03709_E03	PHD	AATCGTTTTTGCTCTCCTATGC	CCAGAAAGAAACCGTGAACC
29	GQ0255_P01	zf-C3HC4	CATCGGCTGTTTGAGAGTGT	CACCAAGAAATCCAGCTCCT
30	GQ03511_K16	zf-C3HC4	CATCCCTGGTTAAGCTCTCG	CTTGAACAAAACAGCCGACA
31	GQ0026_G03	MYB	AGGAACAACGTCGGATTCAA	TTGCATTCAGATTCGCTGTC
32	GQ00412_P07	MYB	GATGGCTCCACGTTCTCTTC	TCTGCCTCCATGAGAAATGC
33	GQ01813_G08	Oxalyl-CoA decarboxylase	GCAGCAAAACAATCCAGGTT	TGGTGGTGTCTATGGTGGAG
34	GQ02828_A09	B-box zinc finger (CONSTANS)	TGGGTTCTCTTGCCACCTAC	GCATGTAAGGCTGCAACTGA
35	GQ03810_N15	Tubby (TUB) & Tubby-like proteins (TLP)	CCTGACAAGGTCATCCTTCAA	ATGGAGCATCAGAAAACTCG
36	GQ03208_E14	bHLH	AGAGAGCTGAATGCGACGTT	CTTACCAGGAGACCACAGCA
37	GQ02821_G21	AUX/IAA	ACAAGGACGGAGATTGGATG	GCCGCTCAAAAATCAATCAT
38	GQ02823_E16	zf-C3HC4	AGAACAAAATGCACGGGTTC	GGCCAGCAAAATGTCCATAA
39	GQ03102_L15	phospholipase	GAAATCAACTCGCACCAAAAG	GCACAATTCCGTTATGCAAC
40	GQ0164_N20	No apical meristem	CGCCGTTTCTTCTTTCACA	ATGGATCTTCCTGGCTTCAG
41	GQ0168_D02	AUX/IAA	GCACGGTATCTTGAACAGCA	TTGCTCTGGATGAAATGTTCC
42	GQ03238_F12	unclassified	TCAGCCGTTAAAAGCATGTG	TGAGAATGAGCCAGCATTTG
43	GQ03315_E13	WD40	GCGAGACATCTCACACAAGC	GGGATGGGAACAACAAGAAG
44	GQ0267_F02	zf-C3HC4	TGTGACATCTCTGCTATGACGA	TCTCGCTATCACGACAGTGC
45	GQ00411_H03	zinc finger protein-like	GCAAAGTGGCAACGATCC	TTGTAATCGCTATGGGACTGC
46	GQ02828_D03	WRKY	CAACCTCATTAGAGGCCATGA	TGATCCATCCATGCTGATTG
47	GQ03223_D14	WD40	CAAAATCCAAAAAGTGACTGC	ATCTCAAGGAGGTGCATTGG
48	GQ03805_K02	unknown	TGAGACTCCTTGGCTTCTGC	CTGCACATTACCCATCATCCA
49	GQ03303_N09	thioredoxin	CTTGAACCCTTCTGGTGCAT	AGCCGCAAGGTTTTCACA
50	GQ01307_E10	Blue copper binding protein	ATCGTCGCAGCAGTAATGAAG	ACTGGTGTTCAAATACACGGC
51	GQ03203_O04	WD40	TTGAAACATTTGCCACGGTA	AAGGCTGTGGGACCTATCAA
52	GQ03217_H10	GRAS	AGCCGAAGCATAAGTCAACG	CGTTCACATTTCAGGTGGTG
53	GQ03218_G03	Subtilisin-like protein	GCTTTGAAGGAAGGCACATC	AGACAATTTGGGATTGCGAG
54	GQ0256_L14	Jumonji transcription factor	CCTTAATTTCCGCATCTTCG	GATGAGGCTGTGTTCCGTAAG
55	GQ03619_G22	Trihelix	TGACCAAAGGAGGAATAGGG	TCAGAAGGTGGAGGATCAGG
56	GQ03503_G05	B-box zinc finger (CONSTANS)	TGCGAGATTGTATTGCGAGT	AGAGGTTGCGTCGTCTTCAC
57	GQ03503_N06	beta-ureidopropionase	CCTTCCAAAGTCCTCACCAC	TGCAGACATGGATCTCAACC
58	GQ02902_D24	MYB-related (phantastica)	AGGCAAGAATCAAGCCATCT	CATGGTGTGCATTGGAAAAG
59	GQ0195_N18	zf-C3HC4	TGGCATGTATTAACAAAATGGA	TGGCTGAGAATGATCCGAAC
60	GQ0165_E01	zf-C3HC4	CAGGTTGTTCGGTGATTCCT	TCGAAGTCGGTGTCCTATCA
61	GQ03211_B12	zf-C2H2	GCACATTAGAGCAGTACACCTTG	CACAAAACTTGATCCAAAAGCA
62	GQ0168_K17	zf-C2H2	TAGCAATTCGCACTGTCCTG	GAGGCGTTTTTCTTGACTCG
63	GQ0195_I01	MYB (SHAQKYF class)	ACCGATTGCAGCTACGAACT	AAGAGATCGAGGCAACGAGA
64	GQ0196_A20	WD40	GGCAGTTTGATACCTCATAGGC	AGGCACAATCCTGAACTGCT
65	GQ03704_H19	Zinc finger homeodomain protein	CCGAGTCTGATGACCCAGAT	ACAGGCACAGCCGATAGAAC
66	GQ0196_H01	WRKY	TGACCCGTTGAAGTGAAAGA	TCACCAAGCTCATCTCATGC
67	GQ03102_H18	basidLeucine zipper	CATGTCCACTGTCCTTGTCG	CAGGGAGCTTGGTATTGGAA
68	GQ03718_K12	No apical meristem	GCCTTCCAAACCTAACGAAAC	TGCCACCATTACATCAGTCC
69	GQ02819_L09	methyltransferase	TCCCACTTGGTACAACAGCA	CTTGCGTCTTCCAAAGGCTA
70	GQ04010_P15	AUX/IAA	CTCCAGCTACCCAACCTGAA	AGGAGATCCCATTAGCAGCA
71	GQ0204_F05	WRKY	CAAGCTGGCGTGACTAAACA	CAATGCTGCAAAAGGGAATG
72	GQ03222_M16	Trihelix	ACAGTGCCTTTTGGGAGATG	ACAGGGATTTGGAGATGCAG
73	GQ0203_O13	Homeodomain Leucine Zipper	TGCTCTGCATTTCTTCGGTA	ATGACCACGCAGTTAATGGA
74	GQ02807_K18	AUX/IAA	GACCTGCTTTCTGGAACTGC	CACAACATCCACGAAATGTG
75	GQ04103_N20	B-box zinc finger (CONSTANS)	TGTCTAGTTCAAGGGAGCCG	GAGCAAGTGGAACTGGAAGC
76	GQ03606_L11	WD40	TGCCAATAAATCACCTCTCCA	GGCAATTCAGATGTCCCACT
77	GQ0207_I07	zf-C3HC4	GCTCAAACCAGGGAACAGAG	TCTCAAACGAAGGCAAAACA
78	GQ0192_L02	Pectin methyl esterases	GGTTTGGAAAAGTACCAACG	CCGACGAAATACAACAAGCA
79	GQ04011_G07	MYB transcription factor	TCCCCATGATCTTGTCTATGC	GTAGGTACAAAGGCGCTTGC
80	GQ02907_P22	Katanin	GTTCACGCAAGAAGTTGCAG	CGGACAACTATGGGAGCATC
81	GQ02754_G07	zf-C2H2	CGGCCTTGTATTGACCAGT	GAACCACCGAAAGTTCAAGC
82	GQ0048_P22	zf-C3HC4	TGAGCACAAGTCCGTTGTATG	TTCCTTCGCTTTATGGGAGA
83	GQ03802_L02	WRKY	TTACAGCAGCCACCAATCAG	CGAAGGAGATCACAATCACTC
84	GQ04002_I04	AUX/IAA	ACAATATGTTCGAAACGGCAG	GGCTATGTGGTTGCTTACGAA
85	GQ03519_E16	Serine palmitoyltransferase	TGAAGAGGCACAGACATTGC	AATGGACTGATCCGACTTGC
86	GQ0204_E19	MADS-box transcritption factor	CTTTGCGAGAATACCGAAGC	AGCACTGAAAGCTCGTAGGC
87	GQ0165_B14	No apical meristem	CTCCAGGTTTCAGGTTCCAC	ATCTAACTCGGGCAGCAAAC
88	GQ03507_A16	unknown	CAGCAAATGGCAAGAAAGAA	TGCAACAAAACAAGGCATCT
89	GQ03108_K09	zf-C2H2	TGGGAATGGTGAAGACACAC	TGCATATTGGGCAGTTTGAC
90	GQ0208_N02	phosphatase	GAATTTGTGACTCCTCCTCCA	CCAGCCACTTATACTGCTTGC
91	GQ0201_E19	MYB (R2R3 class)	CTTGGTCACGGTTTCCAATC	CCCATGGGATAACACACTCC
92	GQ0208_B04	AP2/EREBP	GAAATTGCGTCAGCGTTACA	TACGTTCCCTCTTCCTGGTG
93	GQ02902_K11	BZIP transcription factor	ACAGGGCTGAGAGAGGTCAA	GCTCGAAAGAAGTGTCAATGC
94	GQ0204_I24	Homeodomain leucine zipper protein	GGCTTGCATTCACTCTTTCAC	TCTGGAACAGACAGCAGTGG
95	GQ0203_D12	unknown	GATGGGCACCTTTTAGACGA	CACGGTTTTTGGACACATTG
96	GQ03313_I07	LIM	TGGCAGAAGATGCTTTGATG	GGAGGGAATCTGTCAAGTGC
97	GQ03011_B21	bHLH	GGGTTCATCGTCTGTGGAGT	ATGTCAGTCACGGGTTTCGT
98	GQ0011_L04	AP2/EREBP	GCAATCAGCCCACTAAGCTC	TCAGATCCATGTCCAACGAA
99	GQ03310_H09	Zinc-dependant binding protein	ACGGTCTTCCTACCATGACG	TGGACACTGGCTGGTTGTAG
100	GQ03811_C08	serine carboxypeptidase	TGGCTTGTGTCATCTATGTGAA	GCCATAGAACCAGAGGCTTG
101	GQ03228_G15	WD40 repeat family protein	ATCTGGGCATGTTCTTGGAG	CTTTCATGAGGGGAAAGAGC
102	GQ04105_K15	Heat shock protein	AGCTCATCTCCAATGCCTCT	CCACGATCTCGGATTGAAAG
103	GQ02901_I15	KNOTTED1-like homeobox (KNOX) protein	GGTAATGAGGCGGAAGCA	TTGCTTAGGGAATTGAGCTG
104	GQ0073_J08	AP2/EREBP	CTTTGCCCAGGTCTCAAGTT	GAAGGGAACGCATTTCAGAG
105	GQ03707_I21	unknown	GATTGCTCAGATCGCAAACA	CCGAATGGTATGTTCACACG
106	GQ03217_M17	WD40 repeat family protein	TGACTTGAGGGATAAGGAGCA	GTGGGGCATCTCCAATAAGA
107	GQ03204_I10	polyubiquitin	CACAATATCACCGACCCAAC	CCTCAGAAGAGAGCCGAACC
108	GQ0014_A08	zf-C3HC4	TGTCAGGAGGGAGAGGTGAC	GGGAATACCTCAAATCAAGGA
109	GQ03125_A20	Glyceraldehyde-3-phosphate dehydrogenase	TGAATGGGCTGGCTGTCTA	GGGTCAAGCACTGCAAAACT
110	GQ03232_G01	PLATZ transcription factor	TGACAGGGATAGATCGACTTGA	TCGACCTGGTTTATTGGTGG
111	GQ03701_M05	unknown	ATGCCCTCAAACCATGAGAG	AGTGCCAATAGCCCAAGAGA
112	GQ0204_O08	Phytochrome A-associated F-box protein	GACCTCAAATGCCCTCTGCT	TGCACACTTTTACCGCTCTC
113	GQ04107_G04	AUX/IAA	GACGGAGATTGGATGCTTGT	TTGTAGAGAGCGTGGTCACTG
114	GQ0191_M01	Arginase	TCAAGCATTCACAGGATAGTTCA	TTGATGTGGATTGCCTTGAC
115	GQ03913_N04	UBX domain-containing protein	CAGCCATACTTTCTGGAGCA	TTCAGAGCATGAGGTTGCAG
116	GQ04102_G07	LEUNIG	GGCATACCAAACCTGTCCAC	GGCCATCTCTTCAGACTACCA
117	GQ04009_P22	PHD	TCAGCAGTCTACCAAGCGAAT	AGGTGGTGACGGGAACTGTA
118	GQ04013_E17	Glutathione S-transferase	ACAGTTTGTGCATTCCGTTG	CAAAGCCAAACAGGAGTGGT
119	GQ0206_M13	WRKY	GTTTGGAGTCAGTGGGCTACA	TGAGCACAATCATCCTCCTG
120	GQ0204_A15	unknown	CCTGGGCGAGAATGTCAG	CTTTGCAGTGTGGATGAAGC
121	GQ03009_F08	zf-C3HC4	TGGAGGGATAACTGAGATGGA	GGAAGCCAGAAGGATTCACA
122	GQ02805_J16	unknown	ACCACCATGCAAATGAACCT	ATGGTTCGTCCTTTCACAGC
123	GQ03411_C08	GATA	ACAAGATTTCGTGCGTGATG	CTCGAAGCAAAAGGTCAAGG
124	GQ0193_P18	AP2/EREBP	TTGCTGTCAAAAGCCGATCT	CACTGCCGCTATTTCTCTCA
125	GQ02820_C07	unknown	TAGTTGCTCCGTTTCGATCC	CCTCCTTCGCAAGTAAAGCA
126	GQ03201_P24	unknown	GGTTAAGCGAATAGGCATCAA	CCGAACCTGAGGCATTACA
127	GQ01304_K02	unknown	TAGCTTCCTTGACCAAAGGC	CTTTTGCCCAAAGAAGATGC
128	GQ02813_J10	unknown	GATTCTCTCGTTCTCGTGGTG	TGTTGGATAAGCTCTGGGATG
129	GQ03227_I23	unknown	CCTCGAGGAATCTGGCTATG	AGTGCCAATACACACAATCTGTT
130	GQ0207_N03	Heat shock protein	GCCTCTGGTTTCTACACTTGC	AGGTCAACAAACACTCGGAAG
131	GQ03232_E19	zf-C3HC4	GAACAGGAAACACGGATGGT	GGGTTTGTCCAGTGAATAGCA
132	GQ03009_M16	zf-C3HC4	TTCTATAGGCACAAAAAGCTCTG	TTCCGAATGATCCATAAAATTG
133	GQ03614_L19	PHD	CAGAAGGATGGCTACAAAAGC	TCCAGAGACAAAACGACGAA
134	GQ02821_C23	WD40	AGGTCTGCATGAGGTTTCGT	AACAAGCCTCCACCTTCAAA
135	GQ03112_H13	No apical meristem	TCATGCGAGCTGAAGCATAC	CCTGGTTTTGCCAGTCTTGT
136	GQ03217_A11	zf-C3HC4	GCCGCAGCTGAGTGTTAAAG	CGTCACCGAAAATGTCCAG
137	GQ03105_F08	zf-C3HC4	AGTCGAGCAGGAAAGAGCAG	TGCAATCAACGAGACTTTGC
138	GQ03222_C09	Aldo/keto reductase	GACTGCCAGTGGTGGAATCT	TCAGAAAGGGTATGCCAAGG
139	GQ00411_C12	bHLH	TGCCTAAAAGGAACGTGGAG	CATTGCACTTGCGACAGCTA
140	GQ03208_A12	Calmodulin-like	ACATCCAAACCGATCAGAGG	CCCTAAAGTGGCAGCAGAAG
141	GQ03417_B05	WD40	CCAAATTCCAGACCTTGACG	GATCGACAATTCCGACATGA
142	GQ03705_H23	MYB transcription factor	TGAAAGTGGCTGATGCAGAG	TTAGACGTAAAGAACAGAGAACC
143	GQ03220_N20	B-box zinc finger (CONSTANS)	CGTGTATTGTTCCCGACTCC	GGCAACAATGCCTATGGTGT
144	GQ03607_N12	bHLH	CGCGTGCCTTATTTTGATAGA	GAACGGCCATGCAGTATCTT
145	GQ03204_O22	Metallo-dependent hydrolase	GTTTGTGTGTGCATGTGTGC	TCCAAGGAAAGGAGCAATTC
146	GQ03320_K06	BZIP family transcription factor	GTCAGAGGCAGTGAGGTTCA	CAAGGAACACAAGCGTCTCA
147	GQ03202_E02	unknown	GACAGCGCAACTGCTTACAA	CCTTCAAGGCGTTCCTCA
148	GQ0205_I05	unknown	TCAGAGGCCTACCAGCTCTC	CAGCAATCCGTTGTAGACGA
149	GQ03813_G15	Protein Phosphatase 2C	TGCTGAAATGATGAATTTGG	GACAGCGAGCTTGGCTTAGT
150	GQ03112_C20	NADH dehydrogenase	GCAATTCAAGTCTCAAACACCA	ACCTCCACTGCCTGTTATGC
151	GQ0203_K18	unknown	GAAAATGCCATCCCATCCTA	GCACACCATTGGATCAGGTT
152	GQ03808_J04	alcohol dehydrogenase	TCCATTCCATCATTTCCAGG	TACTCACGAATTGCCGTTTG
153	GQ00411_I05	unknown	TCAGCAATGGATCAGCAGAG	GGAGGTTTGCCGTTAGATGA
154	GQ03217_K05	KNOTTED1-like homeobox (KNOX) protein	AGACTGCTCAAGCTCCCAAC	CGACTGACTAACAGCGATGG
155	GQ03102_K02	zf-C3HC4	GCTTCGGAGTTGGCTACATT	TCAAGGTTTTGTGCATCTGG
156	GQ0256_H05	High mobility group	GCATACACTTCCAGCGATCA	ACGCTGAAGAAAGTCGAGGA
157	GQ0206_P09	WD40	TTCTCCGTGGACTTTGATCC	TTCTGACTTGAGGTGCGTTG
158	GQ03405_M16	Chalcone-flavonone isomerase	GTGTCAATGCAAGTCGAGGTT	GCAGTGATAAAGAGCCGAGTG
159	GQ02808_G21	AUX/IAA	TGCCGTAAATTCCCTGAAAG	GCCTGTTTGACATGGAAGGT
160	GQ03611_C23	Auxin response factor	ATATGGCAGCAAACCCTCTG	GGCTCCATAACCGTCTTCAC
161	GQ02816_M13	PAZ/Argonaute	GCAAGACTGCAATTTCTCGAC	TCAGATTCTTGTCCACGCTCT
162	GQ03123_C06	WD40	TGTTCCGGGCAGAAATACTC	CAGCCGATTTTGTGCATCTA
163	GQ02510_N07	tubulin folding cofactor	GTCTTTGCAGCTTCCCTGTC	ACAGGAACTAAGGGCTGCAC
164	GQ03118_M07	zf-C3HC4	CGGCAATGGACTAGAAGCA	CTATGGAAGCATGTGGAGCA
165	GQ02820_M03	zf-C3HC4	TGGCCTACCGCTCATAGTTT	GCGCAGTTTGTAAGGACACA
166	GQ03819_K08	zf-C2H2	GAAGCATTCTCCCCATTTACA	GAACTGGAGCATTGGCATCT
167	GQ03905_K02	Nuclear transcription factor Y subunit B-3	ACAGAGGCGAAGAAGCAGAG	CCAGGAATGCGTTTCAGAGT
168	GQ0043_P10	GRAS	CGCAGCTTACATGATTCGAC	AGTGTCATCCATCAGCACCA
169	GQ03102_L11	WD40	ATCAATCAGCGTGTGACCAT	GCACGATTGTTGCAGTTTGT
170	GQ02807_D11	PAZ/Argonaute	TGCATACTTTTCTTGCATGG	GCAGACGAGTTTTCGGATACA
171	GQ03901_K05	CCAAT-HAP2,3 et 5 confondus	CATGCTTCAGACCAACCTTTC	GTTGTGGTGGTCGGTTTCTT
172	GQ03715_C05	NAC domain	TATGCAACAAGGGGAAAGGA	AGACGGTTCACAGGACAACA
173	GQ0201_J20	GATA	TTGGGTGCTCTCTAATCCAAA	CGGAATGCAAAACAGACAGA
174	GQ02820_N07	bHLH	TTGCATGTTGAATGTAGCAGAC	GGAAAGCCATCCTGTTGGTA
175	GQ03102_N11	Tubby (TUB) & Tubby-like proteins (TLP)	ATGGTGCAGATGAGGTCTCC	GCGTGTAACTGTGGCTTCTG
176	GQ03710_L14	Heat shock protein	AGCCTAACTGCTTCGTCTCG	ACAATCACCTTCTCGGCAAC
177	GQ03102_H19	Nuclear transcription factor Y subunit C-2	GAAATCACAGCCTCCCTCTG	GGAGGCAGACAAACGAAGAG
178	GQ03318_L09	WD40	TAGAGGCTGTGGTTGGTGGT	TGGCATCAAGAACCATGCTA
179	GQ02016_B05	GRAS	CAGCATAATTTGATTTCCATCC	GAAAATCGAGCAAGATGAATGC
180	GQ03302_E23	zf-C3HC4	TTGGAGATGGATTCTTCATCG	GAGGATGGAGAGGTTGTGGA
181	GQ02904_A20	unknown	GTCTCGGGAGGTTTGAACAG	ATGAATGTAGCGGATTTGGC
182	GQ02809_P16	Homeobox-leucine zipper protein	AGCTCTGAAATTGGCGTCTC	TGGCTCCCTGTGTATTATCG
183	GQ04013_C17	BZIP transcription factor	GCAATCACTGCCTAATTCTGTG	TCCTCACTTTCTCAGATCCATTC
184	GQ03320_B04	MYB	AACCTCACAAAGGTGGGAAG	AGCCTGTGGCGATATTACTCA
185	GQ02903_L20	unknown	CCTGAGAATGAATCGGAACC	TCAAGTCATTTCCGCTATTCC
186	GQ0196_D11	hydrolase	GACTGACCTGACCTGGGAGA	TATTCAGCATTGTCGCTTGG
187	GQ0175_L02	Poly(ADP-ribose) polymerase	TGAGCTTACAAAATCCCATGC	CAAAGGAATTGGAGGAGAAGG
188	GQ03101_B18	zf-C3HC4	TGTCAGCCTCCAGGAACAG	TGGATTGCAGGGTACTTCCT
189	GQ0204_A20	unknown	TCCTCAATCAGCTTCTGTCG	TCACAACCGAAAAGTGGTCA
190	GQ03118_M07	zf-C3HC4	CAATTCATCCTCGGCCTATC	CCTGGGTATTGGAGGTCTCA
191	GQ03502_C13	Nascent polypeptide-associated complex NAC	CCGTGGTTTCTGTGATTAGG	GGCTCTGTCAGTTCCTCCAC
192	GQ03704_C07	CONSTANS interacting protein	GTTGCTCCAGCCTCTGTTGT	GACTGCTCTGGCATTTGTTG
193	GQ0168_C20	WD40	ACAGACACATGGGAAAAACG	CAGCAAGAAAAGAGCCCAGA
194	GQ03307_L18	Brassinosteroid signalling positive regulator	AGAAGATCGCCTTGTGCAAC	TGATTCCCTGGCTCAAAGAC
195	GQ04008_J24	unknown	TTCCTTCGTAGTTTGACAGAGAA	AAAATGGCAAATGGACCATAAC
196	GQ03718_K11	unknown	TTCAACTGGTACTCCAACTTTCA	GTATCCAATTCACGCCAACA
197	GQ03405_H01	PAZ/Argonaute	GGCAATGGCTTCATAAATGG	GAACAGGGAAGTCGCCTAAG
198	GQ02817_O19	zf-C2H2	TAGGAACAGGCACAACAGCA	CACAAATTCCATAGCAGCAAG
199	GQ0166_J08	WRKY	TTGGATGTGGAGAGCCCTTA	TCTCCCAAGATTTGTCCCTCT
200	GQ03101_A16	No apical meristem	TACCGGAAAGCCCATAATTC	TCTATCAGACCCAGCCAAGG
201	GQ02904_L21	WD40	ATGCCTGTGAGATCCCTTGT	CCAATGTCAAGCAAGCAAACT
202	GQ0202_C07	SWI/SNF complex subunit	CTGCGGCTTCTGTTCTCTCT	ATGCAAGACCATTTGTGACG
203	GQ03308_J18	Aldo/keto reductase	CCATTCTCTCCCCAACTTCA	CTGAGGCTTCTGCATCAACA
204	GQ03214_A08	High mobility group	AACGATGAAGGATGCAAAGG	CATTGGGTATAATTCTGCTGGT
205	GQ02826_H24	zf-C3HC4	GCCGTCCTTTTGGTAACTTG	TACGGAGGAGGTTCTTGCAG
206	GQ02908_J07	WD40 repeat family protein	CGACGGAAGTCTGAAGAAAGA	CGAATGAAACAGGAGGGTTC
207	GQ02811_M07	PHD	AGGTGCGGTCATCTGAATCT	CATGCTGTCCCAAAGGTTTC
208	GQ03601_O17	zf-C3HC4	TCCAGGCTAAATGCCTAACTG	GTGGTGGAATGTGCTGTTTG
209	GQ0013_G12	MYB	GCAAATGCCACAGACGAGT	GTCGGGAGAGACAAGGATCA
210	GQ02512_H19	exonuclease	CTGAAGTGGAATGGCCTTG	GGCAAGCAAGAAAGGAAAGA
211	GQ03218_E12	Homeodomain Leucine Zipper	CAAAGTGGTTGCACCTAGCA	GAAACAACAGCAGCAGCAAG
212	GQ03112_N05	LIM transcription factor	GCAAACATCACCATGCTCAG	GTATTCTCAAGCGACCAGCA
213	GQ04005_N13	Homeodomain Leucine Zipper	ACTTTGAAGCCATCCCATTG	GAAGCCCTCAAATGTTCTGC
214	GQ02829_M04	zf-C3HC4	CTGCGGACATACACGATCAG	AGCACATGGACCAAAAGCAC
215	GQ03312_L15	Actin	TTGGAGCAAGTGCAGTGATT	GTACTGGACTCAGGGGATGG
216	GQ04012_N14	C2C2-Dof	ACGGGACGTTTTGTTTGAAG	TTCGCCTGAATCCCATAGAC
217	GQ03113_O04	MYB	GGGAGTGCTTATGCCGAGAT	TTGGACACCTCTTCCTCTGG
218	GQ0066_E19	histone	CAGTCCGAAGCAAACAAACA	CGCCAAGAAACCTAAAGCAC
219	GQ0208_H07	Putative DNA binding protein	GAATGAGCTGACCTCTTCGTG	AAGGACAAGTAGTGGGAGGGA
220	GQ0166_A11	S-adenosyl-L-methionine-dependent methyltransferase	AACTCATCCACTTCTGCGCT	ATCAATGGAAACGGACATGC
221	GQ03204_C01	WD40 repeat family protein	TGAGCAAACACCAGAGGATG	TTCTGACGTTTCCCCTCTTC
222	GQ03713_A03	4-coumarate: coenzyme A ligase	CCAAATGCAATTGAGGAGAAA	CACCACCAATGAAATCAAAGC
223	GQ0025_F11	High mobility group	GCCATGCACTTTAGATGACG	CTGGAAAAGGCTGCTGAACT
224	GQ02827_O04	zf-C3HC4	TGGCATAGATGGAAAGAATGG	CCGACAACACAGAAATGTCA
225	GQ03117_N03	Tubby (TUB) & Tubby-like proteins (TLP)	TGTGCAACCAGGAGGTAGTG	GGTGGCTCCTCGTACATCAA
226	GQ03218_M19	oxidoreductase	TGATAAGATCACGGGCAAAAG	GTGCCTGAACTGCTAGAATGG
227	GQ03412_J13	unknown	AATGGGTTGAAATGCCTCAG	ATTGCAGGCTAGAAAAGGCA
228	GQ02016_L16	Gibberellin regulated protein	CATGCAGTGGTTTCTTCCAA	TAGGGTTCCAGGGAGAATCA
229	GQ0165_C21	unknown	TTCCAGAGAAGGCTGACACA	TGCTCTCAACACACGTCACA
230	GQ0167_K20	AP2/EREBP	GCCCAAAAGCGAAGACAA	GACAAGAGTTCCCGGCATAG
231	GQ0082_F08	MYB (R2R3 class)	TTTAGAACGATCCCCGAATG	ATCTCATCCTCCTCCTCCAT
232	GQ03515_N01	GRAS	GCATCATTTGCATCTTCCAC	ACCGGATCAACATCGAGAAG
233	GQ03214_I14	Clp protease	GGAGGTTGGTTGTTTACAGCA	TCAATCCATACAGATTCACACAGA
234	GQ0197_H14	MYB (R2R3 class)	TTCGATCCTGTTGTGAGCTG	CCAAGTGCCCCTTTATTTCA
235	GQ02011_K07	WD40	CTCAGCCTTGGACTCTAGTGG	GGCATTCTTCATCAGCCAGT
236	GQ04101_J19	Nuclear transcription factor Y subunit B-3	GAGCTTGACCCATTCCAGTC	CCAAGGAGACCGTACAGGAG
237	GQ03126_N21	B-box zinc finger (CONSTANS)	GACCCTCGGACATTCACACT	CCATCGCCCATAACAGATTC
238	GQ03119_J15	RNA-binding protein	CCTTCCGTACCAAAATGAGGT	CAAAGAGGTGCGAGTTGTCC
239	GQ03706_G05	RanBP1 domain containing protein	GCTTCTGCTTCCTGAAATGTG	CTGAGGATGATGCAAAGAAGC
240	GQ03710_E01	mRNA capping enzyme	TGAAGAAACTGGAAATTGAACG	AGGCGTTGGTGCTATGGTAG
241	GQ03904_J01	unknown	GGCAACTGGCATCATCAGTA	CGCCATTTCCCAATTAGAAG
242	GQ03707_I06	zf-C3HC4	GGCTGGTTTTGCTCAGGTAG	CTCAGGCAGGAGACCAACTT
243	GQ0259_K05	zf-C3HC4	TATCAGGCTCAGGGAACAGG	CGCAGAAACATCAAATTCCA
244	GQ02828_F13	C2C2-Dof	GCCATAGGCTCTCCTCAAAC	GACGAACGGTAGCAACAACA
245	GQ03803_L06	Tubby (TUB) & Tubby-like proteins (TLP)	TGTTACGAACCTTGTGCATGT	CAGCATCAGCCATAGAAGCA
246	GQ04006_E13	Nascent polypeptide-associated complex subunit alpha-like protein	CCATTCCCATAAACACTGCAT	CGAAGGAGGAGGAGGAAACT
247	GQ03812_D11	AP2/EREBP	CAGCCTCAGCTTTCTTGGAC	AGCTGGGTGTCTGCAACTCT
248	GQ03234_A20	B-box zinc finger (CONSTANS)	AATGCCTTCTCCACCAACTG	CCTGCCATCCTATCAAGATCA
249	GQ03815_F15	LIM	CGGATGGAGTTTCTTACCAC	CTTGCTACCTCAGGGACTGC
250	GQ03007_E02	Helix-loop-helix DNA-binding protein	CCATATTTCCAATCGTTGAGC	TCTCAAACAAAAGGCAAAGGA
251	GQ03816_F14	CCAAT-HAP2	AGCAGCATCAACTTCCTCTTG	CCCATATTCCTCATCCTTGAC
252	GQ02823_G18	KNOTTED1-like homeobox (KNOX) protein	CAATGTGGATAACGAGGAGTATG	CATCAGAAATGTCATCGCTTCT
253	GQ02817_N22	High mobility group	TTGATCTGCCCAAGATTGAT	CAGCTTCGGCTATCGTCTTC
254	GQ0168_P03	unknown	TGCGGAAATAACATGGTGAA	GATCGAAAAAGGCTCACAGC
255	GQ02801_D20	zf-C2H2	AGCCACAGGAGTTTTCTCCA	TCGGTTGAAAGATGCAATGA
256	GQ0197_K07	Homeodomain Leucine Zipper	TCCATACGAGTCTGCACAGC	GGTGGAGCATTTGGAGTATGA
257	GQ0166_J11	bHLH	CATGTGGATTTTGGTGCAGT	TGCAAGAGAGCTGTGCAGAC
258	GQ03115_J17	zf-C3HC4	AACTCCGACCCGACAAATC	TGCCAATGACTGAATTATCACC
259	GQ0067_I15	GTP-binding protein	ATCGCTGAAATCACTCATCAT	CATCTGCTTTGGAATCGACA
260	GQ03703_C11	WD40	TCAACAACAGAACCCAATTCC	CTGGTAATGACGAAGGAACCA
261	GQ0207_A04	zf-C3HC4	CAAAACGTGCAACCTTGACC	GGGCTGCTAATCGAAAAGTG
262	GQ02810_J06	WD40	CAAGGTGGAAACCTCAGCTC	GGGTTGTCTGATGGAGGTGT
263	GQ03712_P14	WD40	CCAACATGGTTAGCTTCTGC	CCTAGCTTGACTTGGGTTGC
264	GQ02825_P07	Similar to latex allergen from Hevea brasiliensis	GCCGAGACTTCCGTTATTGA	ACTGTCGATCACGCCATTAG
265	GQ0201_K21	BZIP transcription factor	CCTACATTTGACCTGAAGCTG	GCTCGTCCTCGTGAGTAAGC
266	GQ0204_D17	PHD	GCACTCATAATCCTTGCACCT	AGCACGGAGAAACCTTGTGT
267	GQ0173_B10	AP2/EREBP	GAGCATGAGTGTGTGGCATC	CTGAGCTGGAGGCAAGAGAT
268	GQ03712_H04	ABI3-interacting protein	CGTAGACAAGGAGACAGAACG	CAAATGGAGGAAATGCTGGT
269	GQ02013_F08	Pt-ifg1	TACAAAGGCTCGGGTATTGG	GTCATGCCTAACAAGCCCTG
270	GQ03904_P03	unknown	ACAGGTACTGGCACCCTTC	GCAGTTGCACGAAACACTG
271	GQ04113_B22	zf-C2H2	GAACACAGTGAAGCGTTTTGA	CCCTGCAAGCACATTTATCA
272	GQ03511_H09	Late embryogenesis abundant protein	GGCAGTGGTATCCCTGATGT	GAAGAAGCTCGGCGCATT
273	GQ0195_G24	Rapid alkalinization factor	GATGCTTAATCCGCGCTTC	GAGCTGCACCACAATCACTC
274	GQ03210_A11	PHD	TGGAAAATCAAACAACCAACC	CCACCACCTAAAGATGAGGA
275	GQ03108_M09	bHLH	CCATCAAGCTGTGTGTCCAG	GCTCAACGCTTCCTACGTTC
276	GQ04104_N03	zf-C2H2	CCAAAATGTTCCAAAATGTGC	CAGAATGCTCACAAGCGAGA
277	GQ0203_D09	zf-C3HC4	CTTGATCTCGTCATGGCTCA	GTTGTTCGACGGCAGGTACT
278	GQ02904_H04	Putative ethylene-responsive transcriptional coactivator	GCACAAGATCAACAAGCAACA	ACACGAAAGAGTTTCAACGGA
279	GQ0165_N02	Glucose-6-phosphate isomerase	CAACCAACTGATTTCACATTGC	GATTGCTGAAGGTAGCTGTGG
280	GQ03208_J06	zf-C3HC4	TGCAACACAGAACCAAGACC	CGGTTGTTGCTATACGGTTG
281	GQ03914_A08	zf-C2H2	GGGTACAAAGGTAGGCAGCA	TCATTCGGTTTTTGGTTTCTG
282	GQ02830_I01	GATA	AGCAAAGTCCCAATGAATGT	TGATGACCAAGGCTCCCTAC
283	GQ04113_F22	Abscisic acid water deficit stress and ripening inducible-like protein	TGGAGATAATAGCCCTCCATTT	ACCAGACTGGCTCTGGCTAC
284	GQ03310_K14	Protein disulfide isomerase	TCCATATGCCAAAAGCAAACT	ACAGATAATGCCGTGGATGAG
285	GQ02820_M23	gamma-glutamyl hydrolase	TGATTTTCAGCCTTCGGTATG	ACCAACAATTCCTCACTCTGC
286	GQ02011_J04	Malic enzyme, NAD binding domain	CAGCTGTGAAAGATCACGGA	CGCGGTGAAAATAGTGGATT
287	GQ0205_P06	unknown	TGAAGGCTAGAATTAAATCAAAGAA	GGATGGCAGTCCAATAAGCA
288	GQ0204_G18	Nicotianamine synthase	CGCCAGAAACACGACCTC	ATCGAAGCTCATCTGCCTGT
289	GQ02814_L01	WD40	CGTCACAGGGTCAGAATGAG	CGGAAGGAAGCAAGGTAGTG
290	GQ0207_I11	Homeodomain Leucine Zipper	AGAGCCCACTCTCCAGAACA	CCAATCCAATTCCCAGTTTG
291	GQ04010_N07	GRAS	ACATCAAGCCGAAGCAACAT	CTCTTGAATTGGAGCGTTCG
292	GQ0208_D11	Ubiquitin-like	CTGATCAAGGCCATTTTTCC	AGCATGGACTCTGCAATCTGT
293	GQ02801_L07	NAC domain	AGCTGAGTTTTTCCACAAGCA	GGTGAGGCTAAGATCGAGGA
294	GQ02813_D01	AP2/EREBP	GGTGGGACAGGTGGATTCTA	GAAGGATTTTTCAGATACGC
295	GQ01301_O19	unknown	TTCGTCATTTGAGTTCCACAC	TGATGCTTGACAGTTTCTCCA
296	GQ0167_M02	Myb family transcription factor-related protein	TGTCTGCTGTCCATTCAAATC	CCACAGGAGGATATGCAAGC
297	GQ03112_N05	LIM	AGACGGTGTACGTGGTCGAT	CTGAGCATGGTGATGTTTGC
298	GQ02809_H11	bHLH	AGTGTTTTTGGCCTCGTCAC	AAGCTAGGCGAACGCATTAC
299	GQ04008_N04	Peroxidase	GCAAACTGCTGGAAGAAAGC	CAAGAGCGGTGCAAACTACA
300	GQ03104_H01	Permease	TGACACAAAAATGTCAAAACTGA	GCACCCAAGAAGGATATTCG
301	GQ03810_J18	Homeodomain Leucine Zipper	CCCATTAGCCCATACTGTGGA	CTAGCATGTCAAGGCCTGCCTGATTCGC
302	GQ03210_D19	26S proteasome subunit	CTGGAAGAAATTGCCCTTCA	GATCCTCGTGCAGTGTTCAG
303	GQ0203_L09	alpha/beta-Hydrolases	CACGTCGAATAGAACGCACA	CGCAATCGTAGTCTCTGTGG
304	GQ03605_I15	WD40	CCTGTGTGCAGTTTGATTCG	AAGATTGCTCGTGTTCTGGA
305	GQ04111_I24	AP2/EREBP	CCGCTTCTTCAAGGATCACA	TTCTGTACCCAAAGCCGAAG
306	GQ03111_D11	Neutral/alkaline non-lysosomal ceramidase	TTCAACTGAGGCAAGAAAACG	ACAGAATTTGCCATTTTGGTG
307	GQ0201_L21	Nam-like protein	TGCCCAGTTAATGTTTACAAAA	AGAGCTGCAAATGCTCACCT
308	GQ03312_B13	Phenylalanine ammonia lyase	CTTTCTCACCGTCCGTGTTC	GCTCAATTCTCCGAGCTTGT
309	GQ04113_F22	Trihelix	GCACATGAATCACAAGCAGA	GGATAAGAGATTGCCGACCA
310	GQ04102_I02	alcohol dehydrogenase	CATTTTGTTAGAGTTTGGCACCT	GGTCGAGCTGTGGTTGAGA
311	GQ0197_M23	Glycoside hydrolase,	TCACACCTGTATTCATTGGGAG	TGCCAAAGCAGTAAATGATCC
312	GQ03817_E10	WD40	CACAATGCTCTTGCTCTCCA	GGACGTGGTCATTTCCTCTG
313	GQ03704_K22	AUX/IAA	CACTGACCTCCCGACAGAAC	CGGCTGAAACTTGGTCTTGT
314	GQ03324_I04	zf-C3HC4	ATCAAAGGAAAAGGCACACG	GCTGATGCTGGAGGAAACTC
315	GQ03808_E05	GTP-binding protein	TGTGGAGTCACCTGCTCTTG	TCGTGGTAAAGCAACAAGTCA
316	GQ03712_C02	Cinnamate 4-hydroxylase	GGAACGTGGTGTTCGATATATTCAC	ATGAAATAATCCTTGAAAAGCAACA
317	GQ0041_H19	Superoxide dismutase	CAACTTGGCCACATTTTAACC	AGGTTTGTGGAACATCATCAA
318	GQ03235_B08	Transcriptional corepressor SEUSS	CCATGATTCGGTTTGCAGAG	AGGCAATCAAATGCAACCTC
319	GQ03609_M01	zf-C3HC4	ATCCGACACCATCTGGAAAG	TCTGCAAACGCTTCATTGTC
320	GQ03313_M08	MYB (MybSt1)	CCATGAAACCTGGAAACACC	GCAAAGGTGATTGGAGAGGA
321	GQ03204_A08	Photosystem I reaction center subunit V, chloroplast precursor	ATACAGTATCTTGGCCTTTGC	TCATTCTCTCGCATCACCTG
322	GQ0183_B06	ATP-binding cassette transporter	CTGCTGAAACCCAGAGCATAG	ACTTCAAACTACATACACAACATCC
323	GQ02828_N17	Chaperone protein dnaJ 8	TCAATGACCAATGATCTCTTACTC	GCTGTCCTGCCGATTACTATG
324	GQ03705_D15	Aquaporines	GACATTTGGACTCTTCCTGGC	AACATGAGAATCACGGGCAC
325	GQ03903_I16	unclassified	AGGCGCATTCCTAAATACAA	GATGGGCAAAGAAGTCGTGT
326	GQ03808_I16	Dehydrin	CAAATCTCCTCCGATCCAAC	GGCAAGAAAAATGAAGAGACG
327	GQ03701_H09	AUX/IAA	CAGAACCAAAAAGACAAACTGG	CACGCTTCAGCAGTTATCCA
328	GQ03107_L19	unknown	AAGCTCCATTTAGGGCATCA	CTGGGCACACAAGGAGAGAT
329	GQ03239_E04	unknown	TGAGTGGCAGATGAGTTTGC	TACTGGACTTGCTGCTGGTG
330	GQ03816_H10	Tubulin	ATGGCAAGAAAAATGATGTGA	CTTTTCTCGGATTGACCACAA
331	GQ03323_C11	LIM	CATGGTGGTTGTGTCATCAGCC	GCAAATACCTTATTATAGAAACATCG
332	GQ03010_H10	Ras-related protein	TCTCTGAAGAACTGAATTGCGA	GGGAGACCACAAAGAACATCA
333	GQ03915_D23	Malate dehydrogenase	CCACTGAAGTGATGTTGTTACAG	TATCAAGGCACGGAAGCTCT
334	GQ02908_M11	Heat shock protein	CGCAGCACGAACAAAATCT	CTTTTGGTGGAGCTTCTGGA
335	GQ03810_B16	unknown	GCCATTAATGAACTTTGCTGC	AGACTGAAGGACAGGCGAGT
336	GQ04012_E24	quinone-oxidoreductase	GCAAACATGCACCCAAATAAC	TGGAACTTTTGCTGGTGATG
337	GQ02901_B20	Aquaporin	CATGGACCACACTATGATTTGAG	CATTTGTGGGACTGGATTGG
338	GQ0256_G17	Putative cell wall protein	GGCAGCATTGATTTACAACG	GAATCCGAGATGACGAAAGC
339	GQ03511_M08	TCP	TGGGAAGGACCAAGTTCAAG	TTCTTCCAGTTGAGCGAACA
340	GQ02013_I17	GRAS	AGCAGACATTCAAGCAGCAG	AGTTTGACCGCGAGTTCTTG
341	GQ03505_L12	LEUNIG	CATGACTTGCAGAAGCAACC	CTCTTGATTTCCACCCGAAC
342	GQ0202_O05	No apical meristem	GGAAGCCGATGGTAAACTGA	ACTTGGCGAGCAAATTCAT
343	GQ03323_K17	zf-C3HC4	GGAAGTTGGAATGATCTGGAG	TGCAGCCAAAATTACCAAGA
344	GQ0204_M06	MYB (R2R3 class)	TCAGAAGAACAGGGCACCA	ATAAGGGCAATGGCTGGACT
345	GQ0206_D24	bHLH	AATCTTGCGAGGTCATGGAG	TCTGGGCTACCGTTCTCATC
346	GQ0207_A12	WRKY	CTCGAAACGCTGCAAGTGAT	ATCTGCTGCTTCGCCAAT
347	GQ03304_O08	LEUNIG	CCAACCTTTCCTAGCACCAG	CTGCACTGGTAATCCGTTCC
348	GQ04108_P21	WD40	TGGCTATTGACCACACAGGA	ATCCATCACCAACACCACCT
349	GQ03205_L07	zf-C3HC4	TTCTCTCCGACAAACCCATC	TGAGGATCTGTTGCAGCTTG
350	GQ03816_N20	Nodule-inception protein	ACCGTTCGCTGAAGAAATTG	GAGTGCTCCCTGGCTTTATG
351	GQ03235_G09	WD40	GCGGAGCTCATTCAGAAACT	CTGAATTGGCACCATCTTGA
352	GQ0201_E06	PAZ/Argonaute	CACTGCCCTTTACCTCCAAA	GCGGTATTTCCTACGCATGT
353	GQ03237_B11	MYB	TGTGAACATATCGGCAGTCC	CTTATGGACATCGCACCTCA
354	GQ02828_A09	B-box zinc finger (CONSTANS)	TCTGTATGGAGCCCTGAAGC	ACAGGATCGGCTTTCATACG
355	GQ0192_I12	MYB (R2R3 class)	TTTGTTGACGCCTACCAC	CCGAGAGCGGTAGAGATAGC
356	GQ03301_H17	Transcriptional corepressor LEUNIG	AAGAATCAACAACCTGGGAAT	TTCAAACAGGAGTTGGCAGA
357	GQ03811_A19	bHLH	CCTCTCCTACTCTTCCCATTTG	AGGCTTGGGTCTCACAATCT
358	GQ01301_C19	LOB domain-containing protein	GGAGTACAATCATCTCCATCG	GGCAAATGCGAGACTGAGAG
359	GQ03913_A05	WD40	TCACCATCCGTTGTTAAGTCC	GAGGATTTGGAAGCACCTCA
360	GQ0163_N22	AUX/IAA	TGCAAAGTGTGTATGAAAAGCA	CATTCTTTGGCTGTGCAAGA
361	GQ04001_A19	WD40	CCTCTCCAGCAAACACATGA	CACTTGTTTCTGCTTCCACAG
362	GQ03230_G16	zf-C3HC4	AATGCAGAGTGCTTCAACAGTA	TCAAACAGAGAGGACGGAGA
363	GQ02805_O24	Homeodomain Leucine Zipper	CTGCTTGTAACCCTCGCTTC	GCGTCTGTCAAAGGAGCAGT
364	GQ03412_D21	Homeodomain Leucine Zipper	TACCCGAACCACTACCCTTG	GCAGAAAATCAAGGCAGCTC
365	GQ03713_N02	AP2/EREBP	CCAAATGGAAATAAGAACAAAGC	AGGCCAGTCAACAAGCAGTT
366	GQ03611_C23	WD40	AGTGAAGCAAACGGGGAGT	TGATAACGCGTCGGTCATAC
367	GQ03311_L15	zf-C3HC4	CTTCATTTGGCTTCCGTACC	TAAAGACGCCCACGTACCAT
368	GQ0164_N16	Tubby (TUB) & Tubby-like proteins (TLP)	TCATTCCAACGAATTTCCAG	ATCCCGATGGACTTCCGTA
369	GQ0133_D18	No apical meristem	ACGCAGGTTCTGGAGGTGT	TCAAGGTCAATTTTCTCGTAGG
370	GQ0047_D22	WD40	TGCATCTGAAGAGTGGCTGA	CAGGGTGGAGTTTCACAACA
371	GQ03419_N20	ARF GAP-like zinc finger-containing protein-like	CACAGACGGATATTGGAAGG	GCCTCTGGGATCTTTTCCA
372	GQ03811_G23	WD40	TGCACCATTTCACCACCAT	TCTGGCCTTCTCTTCCAATC
373	GQ03309_B18	zf-C3HC4	GGTCCCAAATCCAAGAAAGTC	TGCATATCCGAAGCAAACTG
374	GQ02903_P22	Myb-like	GGCTTCCATCTGTGGTTCAT	CAGATTTAGCGGACGAGGAG
375	GQ02814_A14	myosin heavy chain kinase	GACCATAGAGAACATCCACCA	CCTTTATGACCTGCCATCGT
376	GQ03603_G01	Homeodomain Leucine Zipper	CAAAGTGGAGCCCTAGTCCA	AGTTCACGCAGGACCAGAAG
377	GQ0171_B17	zf-C2H2	GTACGGCATGGTAGGTCTGG	TTGCCTGGGAGAGTTTCTTG
378	GQ04112_L14	exonuclease	GCCCTCCAGAATCCAAACA	CGCAAAACTGGAAAGACGAG
379	GQ02807_N09	zf-C3HC4	ACCCTGTGGACCCTTCTTTC	ATGCAGACGGAGACATAGGC
380	GQ0168_B15	WD40	AGTCGGAAGAAACGCAGCTA	CACCTTTGCCACCTTCAGAT
381	GQ0256_E20	bZIP protein	GAATTTGAGCCACTGCAACA	CACTGTTGGAAGCGATCTTG
382	GQ03313_G17	AUX/IAA	CAGGCATCTGAACTCCTTTCA	CAGATCAACACTCGGAACCA
383	GQ03819_I19	myb-related protein	TCTCTCTAGTGCGGACGAAGT	CGCAGATAGCAAAGCACTTG
384	GQ0251_J23	WRKY	CCATTCGACTACAAATCTCCTTG	TCGAAGCACCACATCATCAG
385	GQ03412_N02	B-box zinc finger (CONSTANS)	CAATGAGCAAGGCAGAATCA	GTCATTGGATGTGGATGCAG
386	GQ02823_E20	zf-C3HC4	TGAAAAGGAAAGAAACCCAAA	GTAGCCAACGAAGGTGAGGT
387	GQ03609_B05	WD40	ATCCGTATTGCACCGAAATC	GCATCCCAAATCTAGGCATC
388	GQ04112_F24	WD40	CATGCCTTTGAATAGCAGGTC	CTGGTCTCCTGATGGCTTCT
389	GQ0178_D07	Homeodomain Leucine Zipper	CAGGTACAGAAGTAGGAGTCAGC	GCAATCATGGAGGTTGCTAA
390	GQ03211_G09	MYB	AAGCCATGTGTCCTTCTGCT	ACAAAACTCAGCTCGTCTTC
391	GQ04001_L07	Trihelix	AGCTCTCCAATCACATGGTACA	TTGTTATTTCGATGGGTCTGG
392	GQ03308_J03	MYB	ACCTTCCATTCGCAAAACAC	AAGAGTCACGGTCCATCTGC
393	GQ0178_P15	unknown	GCACTTCAGCAAGCAACTGA	TTGGAACACTGAAAGCAGAGAA
394	GQ0228_A02	MYB	TGGTCATCAATCTCAATCTG	TTCAATCCAGTCCACCAACA
395	GQ03806_N10	zf-C3HC4	CAAGTGGGACAACCATCCTC	GGCATGTTCAGACAGCTTCA
396	GQ0255_K05	MYB	TTGCATTGTAGAGGGCCAAT	TCCATTCCATTCGATCTGTTC
397	GQ0255_E05	unknown	CCAAGTGCTTTCCCTTTGAG	GGCTCGACTTCACCAATCTG
398	GQ03510_A24	MYB	TCCTCGTGATACCCATGTCA	GTCATCAGCTCCAACTCTGG
399	GQ03211_C10	zf-C2H2	ATTGGCATCTTGTTTTCTATGC	CTGAGCGGTGTGTCATCTGT
400	GQ0175_N07	Zinc finger, C2H2-type	GCGCGAAATTAGGAGCAC	TGGTCCTCCAACCTCTGTTC
401	GQ0255_E05	unknown	TGCTTTCGAGCGTATCTTATG	CGAGACCTCAGACAGCCACT
402	GQ0178_O23	CONSTANS interacting protein	AGCGGAGATAGCGAAGATGA	CGAGGCAGGAGGATTAAACA
403	GQ02804_F02	zf-C3HC4	TCCATCAGCACAGTCATCCT	AGCCCATAGCAAGCAAATCA
404	GQ02011_J08	RING zinc finger protein	GGTAGCCCCTTGCCTAAAAC	TTCCAAGGCCCAGATTTACA
405	GQ02014_D18	MYB (R2R3 class)	TGGAATGTGAAGGTTTCATCTG	TGCATAAACAGGACATCACTCC
406	GQ02016_D19	Trihelix	ACATGCTTTTGGTGTGATCG	TCTCAAGTTTGGCGAGGTCT
407	GQ04008_F14	zf-C3HC4	CTGCAAGCATGAGATTGGTG	ACCACTGCCAACCTATGTGA
408	GQ02813_K06	WD40	AACTTGTTAGCACGCATGGA	CGACCCAAAACCAATCATCA
409	GQ03707_G19	zf-C3HC4	GAATAATGAAAGCGTCGAGGA	TCGTTTTTCAGCGATCATTC
410	GQ03210_D14	Class III homeodomain-leucine zipper	GCACAGATGCTTCCTAGTGG	CGCTACACTGTCTCGTACATGG
411	GQ0183_C03	zf-C3HC4	TCCACGCTTACCTCAACACA	TGCGTGGACAAATGGGTACT
412	GQ03901_J19	WD40	GAGTCTGGGACATTCGGAAC	CAGCCATGGAGAATCAAGAA
413	GQ0183_D11	MYB	AGCCTTTTGAGAGGACGTTT	TTGATGGGTTTCATGGAGCA
414	GQ00410_I07	SNF2 transcriptional regulator	GCACGAGGAACACACTCAGG	CCACAGAATACGCCTTGTGA
415	GQ00410_I07	SNF2 transcriptional regulator	AACGTGTCTCCCAGATGCTC	AAGCTGAACAGGAGCAAACC
416	GQ0195_E02	zf-C3HC4	GCCTGGAAGAATGAAGAGGA	ACATACCGCGAAGAGTGGAG
417	GQ0195_G17	No apical meristem	CAGCCGAATTAAGCACATCA	CTGCATTCCAACCAAATTCC
418	GQ04111_E10	MYB	GTGTCCTCGTTCTTGCCAGT	GAGGAGGCGTTGTTGGAATA
419	GQ0072_L17	bHLH	GGATTGATAAGAGTCCACAGCA	AGAGCTGAAACGCATGGTG
420	GQ0071_N15	MYB	TGGAATGTGAAGGTTTCATCTG	TGCATAAACAGGACATCACTCC
421	GQ0035_O16	MYB	ACCTTGCACGGTCATTCTTC	ACACGACTTCGGGCAATTTA
422	GQ03707_O20	zf-C3HC4	TCAGGCTACTGTACGAGCAAA	CCATCTGTTTTGAGGAGCAG
423	GQ04105_B09	MYB	CGTTGCACAGGTTTTATGATG	GATCAGCACTCCCTTCTCCA
424	GQ03007_M18	Zinc finger, TAZ-type	CCGAAACCTATACCCTTTTCA	CAGAGATGGCTGTCGAACAA
425	GQ03913_C18	AUX/IAA	GAGGCTAAACCCAACGAACA	CTAACAGGTGGCCAACCAA
426	GQ0013_O16	bHLH	CGATATTGCCCACAGATGAG	AGCGCAGCAGATATGGAGAG
427	GQ0012_K17	MADS-box transcription factor	AGAATGCACATACGCTTTGG	AGCTTGAAGTGGCGAGCA
428	GQ02824_H20	WD40	ATTTGGCTGGAAACAGGAGA	TGTTGGTCGAGCTTTTTCAA
429	GQ04002_F10	YABBY	ACAACGAGTACCGTCCGTGT	CATCCGCAATTAGGGTTTTC
430	GQ04011_K11	AP2/EREBP	CCCTCCCATGATTGAAAGTG	TTGCGTTGAAAGGTTACATGA
431	GQ04002_G01	zf-C2H2	TACCGAGGACGGATGTTTGT	CCACTTCCACCAGCCTTAGA
432	GQ03307_O04	WHIRLY	TCCTGAGTTGGCATCAAGAA	GCCATTTCACGTCTGGTAGTC
433	GQ0023_C12	Trihelix	GGGAGAATGGAGTGATGGTG	TTGATGGTTAGGATGACGAAGA
434	GQ03417_N02	unknown	CCGTTAACTCCCGAACAATC	CCAAAATGGCAGAGTGAATG
* Gene names refer to homologous genes in white spruce gene catalog GCAT (Rigault et al. 2011)
